# Supplementary material for: CD146 Delineates an Interfascicular Cell Sub-Population in Tendon That Is Recruited during Injury through Its Ligand Laminin-α4
Source: Int J Mol Sci. 2021 Sep 8;22(18):9729. doi: 10.3390/ijms22189729 (PMC8472220; doi:10.3390/ijms22189729)
Supplement: Supplementary file 1 [file ijms-22-09729-s001.zip]

Archive with 1 entries (1 files):
- ijms-1357684-supplementary.pdf
